# Supplementary material for: Parthenocarpic potential in Capsicum annuum L. is enhanced by carpelloid structures and controlled by a single recessive gene
Source: BMC Plant Biol. 2011 Oct 21;11:143. doi: 10.1186/1471-2229-11-143 (PMC3214887; doi:10.1186/1471-2229-11-143)
Supplement: Additional file 4 — Summary of experimental setup (genotypes and greenhouse conditions) used in different experiments (Excel spreadsheet). The set of genotypes, their parthenocarpic fruit set potential, their origin, temperature set point and realized temperatures, cultivation method (one or two branch pattern system), and start month and end of the experiments. [file 1471-2229-11-143-S4.XLS]

## Sheet: Sheet1
Genotypes	Parthenocarpic potential	Origin	Temperature oC (D/N) (realized)/ Glasshouse compartment	Branch pattern	Experiments (start-end)
Exp. 1: Occurrence of parthenocarpy among C. annuum genotypes
Yellow Belle, Neusiedler Ideal; Stamm S, Spartan Emerald, Wino Treib OEZ, Florida Resistant Giant, California Wonder 300, Sweet boy, Emerald Giant, Keystone Resistant Giant, Green King, Bruinsma Wonder, Parco, Riesen v.Kalifornien	unknown	Centre for Genetic Resources, Netherlands	20/20 (22.6/20.5)/ multispan venlo-type	2	Jan-May (2008)
					-2008
Exp. 2: Number and weight of carpelloid structures is influenced by genotypes
Orlando	Low	Centre for Genetic Resources, Netherlands	20/18 (20.5/18.6), 16/14 (17.2/14.5)/air-condition	2	March-July (2009)
Parco	Low	Centre for Genetic Resources, Netherlands	20/18 (20.5/18.6), 16/14 (17.2/14.5)/air-condition	1
California Wonder 100 (CW)	Low	Centre for Genetic Resources, Netherlands	20/18 (20.5/18.6), 16/14 (17.2/14.5)/air-condition	1
Riesen v. Californien (RVC)	Medium	Centre for Genetic Resources, Netherlands	20/18 (20.5/18.6), 16/14 (17.2/14.5)/air-condition	1
Bruinsma Wonder (BW)	Medium	Centre for Genetic Resources, Netherlands	20/18 (20.5/18.6), 16/14 (17.2/14.5)/air-condition	2
Line 3	High	Centre for Genetic Resources, Netherlands	20/18 (20.5/18.6), 16/14 (17.2/14.5)/air-condition	1
Exp. 3: Ovule development in C. annuum
Orlando (OR)	Low*	De Ruiter seeds	20/18 (20.5/18.6)/ air-condition	2	March-July (2009)
Bruinsma Wonder (BW)	Medium*	Plant Research International: 2004001	20/18 (20.5/18.6)/ air-condition	2
Line 3	High*	Xue Lin Bao Yangzhou University, China	20/18 (20.5/18.6)/ air-condition	1
Exp. 4: Correlation of abnormal ovule development with reduced seed set and enhanced development of carpelloid structures
Line 3, Orlando	High, Low		21/19 (22.5/20.0)/ multispan venlo-type	2	Sep-Jan (2009-2010)
Line 3, Bruinsma Wonder	High, Medium		16/14 (17.2/14.5) 20/18 (20.5/18.6) 24/22 (24.6/22.6)/ air-condition	2	March-July (2009)
					-2009
Exp.5: Pollen viability and germination
Bruinsma Wonder, Lamuyo B			20/10 (20.5/10.4) 20/20 (20.4/20.3)/ climate room	2	Sep-Dec (2006)
Exp. 6: Relation between parthenocarpy and carpelloid structures
Bruinsma Wonder	Medium		20/20 (20.6/20.5)/ air-condition	2	Oct-Jan (2008-2009)
Exp. 7: Inheritance of parthenocarpy and its relation with carpelloid structures
ORF2#1 (OR-MS)	Zero		21/19 (22.5/20.0)/ multispan venlo-type	2	Sep-Jan (2009-2010)
Lamuyo B	Low		21/19 (22.5/20.0)/ multispan venlo-type	2
Parco	Low		21/19 (22.5/20.0)/ multispan venlo-type	2
Line 3	High		21/19 (22.5/20.0)/ multispan venlo-type	2
Exp 8: Sequence analysis of ARF8 genes
Line 3	Medium		24oC constant/ climate cell	Multi-branch	2008-2009
BW	Zero		24oC constant/ climate cell	Multi-branch
Orlando (F2 generation: ORF2)	Zero		24oC constant/ climate cell	Multi-branch
*[16]
