# Supplementary material for: Parthenocarpic potential in Capsicum annuum L. is enhanced by carpelloid structures and controlled by a single recessive gene
Source: BMC Plant Biol. 2011 Oct 21;11:143. doi: 10.1186/1471-2229-11-143 (PMC3214887; doi:10.1186/1471-2229-11-143)
Supplement: Additional file 5 — Primer sequences (Excel spreadsheet). Primer sequences used to amplify Capsicum annuum CaARF8 gene sequences. [file 1471-2229-11-143-S5.XLS]

## Sheet: Sheet1
Primer	Sequence
CA_SGN-U205478 -87F	TTAGGGTTTGAATTGGGTTTTG
CaARF8 RP#1-5'UTR (U98922)	TCATGGGAAGCAGAGTTGGA
CABw8 int#1	GAGTTGGGTATTCCTAGCAGGC
CABw8 int#11	GAGTTGGAGCCCGTATTCAA
CaBw8 int#14	GTGTCAATCAAGGCATCCACT
CaBw8 int#21	TGAGAGGGGAAAGTGGTGAG
CaBw8 int#23	TCAACTGTGGTGGCAAGTTC
CABw8 int#27	CGTGAGTTCTGACCTCTGAGACAAGC
CABw8 int#29	GGCTGGAGTGTGTTTGTTAGTGC
CABw8 int#31	CCATGCCATTCCATTAAGAGCTTCAC
CABw8 int#6 5' to miR167 F	GGGCTTCTCCTCCCGACA
CABw8 int#7 5' to miR167 F	CAAATCAGGGTCCGTTGG
CABw8 int#9 1528g F	AGCAGGATAGTGGCTGGTGT
ARF8 SEFA Seq 1	CGAAGGCAGTGGCTTGAGTC
ARF8 SEFA Seq 5	CAGGTCTAGCTTGGTCGGGTG
SlARF8 SP 1-1 R	CACTGTGACCCTGAGGAAAGTAAACCACTCGACTCCCTAC
